# Supplementary material for: Excitonic energy transfer in red algal Photosystem I reveals an evolutionary bridge between cyanobacteria and plants
Source: Proc Natl Acad Sci U S A. 2026 Jul 21;123(30):e2530661123. doi: 10.1073/pnas.2530661123 (PMC13416822; doi:10.1073/pnas.2530661123)
Supplement: Supplementary file 2 — Dataset S01 (XLSX) [file pnas.2530661123.sd01.xlsx]

## Sheet: Sheet1
14683.2	39.4495	4.33848	-2.53898	-0.180795	-4.37066	3.11726	-0.348328	-4.04466	2.42682	6.02069	-1.21254	-2.59311	-0.961338	4.00497	6.90752	-4.13518	-11.122	-18.1749	-2.83754	-1.79844	-0.758425	-1.62143	0.642244	-0.108661	0.193813	0.0704378	-0.122448	0.384793	0.0522057	-0.112408	0.394164	-0.175798	0.0708027	-0.0113837	0.00566999	-0.159871	-1.09404	-0.70636	-0.443152	0.483585	-0.292577	-0.0754503	0.293903	0.0325992	-0.290815	0.13481	0.265555	-0.136516	-0.0977417
39.4495	14613.9	-31.2747	6.54233	4.15193	19.6272	-0.551972	-2.15265	-0.120995	-2.01725	-0.896428	0.81254	1.21954	0.0130185	1.29206	6.21268	1.48047	0.263995	2.20313	1.15333	0.809439	0.0265525	-0.269344	-0.594798	0.0470428	-0.180881	-0.116332	-0.15231	-0.0727927	0.11449	0.244493	-0.281755	0.174322	-0.108792	0.014421	0.0671967	0.13733	0.100222	-0.179628	0.426411	-0.535149	0.0793864	0.438067	-0.972301	0.0390604	0.777595	0.0723778	0.0407618	-0.186554	-0.0948233
4.33848	-31.2747	14633.9	2.07513	11.3503	64.1989	0.646558	-0.443379	-6.88325	-3.15289	60.8321	0.421807	1.11578	-0.816036	0.43687	-0.534717	-1.0084	-3.03432	0.521644	0.576658	0.13971	0.0508745	-0.282914	-0.0237267	0.0728727	-0.181551	-0.124232	-0.0664937	-0.159746	0.187886	0.277552	-0.153632	0.118317	-0.0358674	0.0233517	0.0922011	0.186942	1.57297	0.731431	0.27751	-0.347853	-0.0118689	-0.506459	-0.0375926	0.221212	0.119402	0.0202273	-0.0638945	-0.031564	0.086653
-2.53898	6.54233	2.07513	14588.2	-13.4422	20.544	11.1775	-5.72709	-9.81824	3.64214	1.22294	-0.176946	-0.477015	0.544134	0.873015	1.45672	0.367028	1.04343	-1.10508	-0.298827	-0.220051	0.182421	0.0860485	-0.735424	-0.0549686	0.0688317	0.0522668	-0.126222	0.0215786	-0.0305677	-0.100258	0.113429	-0.0323266	0.0038665	-0.0516001	-0.0339721	-0.235834	0.064124	0.06698	0.15217	-0.151417	0.0638437	0.0637703	0.195244	-0.0402526	0.181812	-0.0669146	-0.049306	-0.080303	-0.0246611
-0.180795	4.15193	11.3503	-13.4422	14663.9	-7.98117	1.67156	0.0935418	1.80813	5.39687	17.7351	0.00865827	-0.547418	0.104011	0.028444	-1.83696	0.425847	0.833836	-0.0695751	-0.0845952	0.248621	0.275082	0.205971	0.194601	-0.0790583	0.0750819	-0.0203316	-0.0505911	-0.0949219	-0.0249171	-0.0549929	0.0021341	-0.00247667	-0.065314	-0.0667572	-0.0380224	-0.407236	-1.39094	-0.861957	-0.124193	0.23495	-0.343364	0.133352	-0.0841397	-0.336116	-0.175063	0.112235	0.145432	-0.125374	-0.0349075
-4.37066	19.6272	64.1989	20.544	-7.98117	14726.8	-0.0935512	-1.97839	1.94035	0.0643399	-3.13381	-0.455744	-0.784085	0.701108	-0.431619	0.171086	0.673168	1.94822	-0.814909	-0.568024	-0.37225	0.00298716	0.363663	-0.0933694	-0.0602623	0.176233	0.143327	0.0582573	0.123985	-0.1767	-0.275688	0.1976	-0.133284	0.0695173	-0.0290257	-0.100109	-0.268844	0.014623	0.0419474	0.0290012	0.0413708	0.367686	-0.0639634	0.90186	-0.0624002	0.264721	-0.132027	-0.0623291	0.11668	0.000316753
3.11726	-0.551972	0.646558	11.1775	1.67156	-0.0935512	14909.5	3.24882	-6.61883	6.90363	3.74633	0.222127	0.19005	-0.0983594	0.698909	-1.2757	-0.103019	-0.124049	0.0292966	0.33998	0.307716	0.192985	-0.0202919	-0.0783134	0.0111316	-0.0653704	-0.0550742	-0.0832239	-0.129817	0.075655	0.0905369	-0.0753689	0.0730956	-0.0496714	-0.0175784	0.0296275	0.0214006	0.189918	0.0667686	0.171801	-0.1542	0.0370288	-0.0649507	-0.0790886	0.0285745	0.251423	0.00604559	-0.000970883	-0.0376865	0.0281083
-0.348328	-2.15265	-0.443379	-5.72709	0.0935418	-1.97839	3.24882	14857.7	-81.5886	-9.07304	-2.06452	-0.47226	-0.540688	-0.257708	-0.647665	0.886763	-1.33039	-1.44423	-1.89364	-1.16335	-1.08842	-0.285818	-0.316289	0.535525	-0.0450939	0.0950013	0.0342268	0.0578257	0.155463	-0.0110567	-0.0589338	0.182178	-0.115993	0.0671609	0.00205345	-0.00953526	-0.0895036	-0.353703	-0.146187	-0.352037	0.366109	-0.425591	-0.152164	0.372927	-0.118818	-0.639267	0.0633709	0.0315533	-0.0459688	-0.0132103
-4.04466	-0.120995	-6.88325	-9.81824	1.80813	1.94035	-6.61883	-81.5886	14711	-22.1686	-5.19314	-0.223067	-0.528086	0.0947646	0.145178	4.93405	-0.190372	0.00107137	-0.814774	-0.551516	-0.341688	-0.118865	-0.0957984	-0.776116	-0.0512321	0.0831252	0.0303825	-0.00900983	0.127271	-0.0445007	-0.0770408	0.0918802	-0.0638521	0.0121347	-0.0149662	-0.0252382	-0.129177	-0.517064	-0.311207	-0.179421	0.213352	-0.161659	-0.0552096	0.324681	-0.109961	-0.177957	0.0569505	0.0812745	-0.040162	-0.0434816
2.42682	-2.01725	-3.15289	3.64214	5.39687	0.0643399	6.90363	-9.07304	-22.1686	14593.2	41.3829	0.452517	-0.287496	-1.32248	3.82214	8.7012	-0.0833753	-1.80678	1.68635	0.528883	1.72449	0.352426	-0.11912	0.73112	-0.0468825	-0.00465791	-0.122579	-0.0794843	-0.22938	0.0657242	0.114607	-0.176253	0.0732442	-0.145243	-0.0401996	0.0127473	-0.249621	-1.03148	-0.913468	-0.00932769	0.100231	1.29468	-0.151401	0.543495	-0.173291	0.311594	0.225019	0.363888	0.0592485	-0.0115867
6.02069	-0.896428	60.8321	1.22294	17.7351	-3.13381	3.74633	-2.06452	-5.19314	41.3829	14704	0.984312	1.89244	-4.27258	-0.372169	-17.7556	-5.8825	-11.8069	3.56806	1.27369	1.43854	-0.173894	-0.992681	1.37927	0.0937309	-0.243823	-0.293986	0.143144	-0.353727	0.283699	0.539038	-0.439443	0.178888	-0.136872	0.0808551	0.145374	0.285213	-0.823529	-0.906136	-0.353101	0.43074	-0.186611	-0.00900159	-1.59649	-0.0553901	-0.468903	0.372448	0.358876	0.0505837	0.0233292
-1.21254	0.81254	0.421807	-0.176946	0.00865827	-0.455744	0.222127	-0.47226	-0.223067	0.452517	0.984312	14777.7	-66.7814	8.63576	-0.658277	0.136301	3.70071	5.28277	-2.61005	30.4013	3.48373	-0.583762	5.87813	0.100809	-0.350514	-0.336555	-2.07602	-5.13401	7.96407	3.51894	10.5766	12.3901	-1.28736	0.726998	0.778356	1.31786	0.0448276	-0.0886917	-0.437068	-0.104286	0.0495776	0.183883	-0.140334	-0.253469	0.732598	0.191214	2.2797	1.63768	-0.0756604	-0.399771
-2.59311	1.21954	1.11578	-0.477015	-0.547418	-0.784085	0.19005	-0.540688	-0.528086	-0.287496	1.89244	-66.7814	14632	68.9763	0.193468	2.07538	10.6895	32.2181	0.707671	3.96486	7.52718	0.430769	-0.236746	-0.760675	-0.286339	0.926706	-0.62072	1.42453	-5.63186	1.95659	2.58883	4.39933	-1.08883	0.675414	-0.0601563	0.285284	0.197444	0.62909	0.694092	-0.959013	0.124798	0.703138	0.442753	-1.04138	0.159124	-1.87558	1.17858	-0.0364173	0.401366	0.885246
-0.961338	0.0130185	-0.816036	0.544134	0.104011	0.701108	-0.0983594	-0.257708	0.0947646	-1.32248	-4.27258	8.63576	68.9763	14724.9	-2.67161	1.9838	-34.773	-75.7551	-5.99195	3.19866	-6.00943	2.45097	54.8883	-2.70376	0.442332	-1.2289	-0.692462	-0.0468117	-2.54887	0.73481	3.05655	-1.64452	0.645554	-0.150547	0.120054	0.244784	0.120672	1.10152	2.09689	2.80223	-3.03739	-1.65887	1.02586	0.343413	3.39403	3.26723	-1.5761	-1.93611	1.61206	0.881988
4.00497	1.29206	0.43687	0.873015	0.028444	-0.431619	0.698909	-0.647665	0.145178	3.82214	-0.372169	-0.658277	0.193468	-2.67161	14588.2	10.7422	10.4244	-5.75507	-5.64521	-1.11587	-1.89414	2.52757	0.927877	76.9021	-0.00541233	0.0513675	0.205733	-0.7595	0.0431814	-0.0796483	-0.293915	0.330212	-0.0157094	0.0112615	-0.0540016	-0.0212667	-0.102212	-0.00624231	-0.0202408	0.931814	-1.08629	4.60023	0.932667	-0.467153	1.52625	1.97432	-0.341221	0.396844	1.45723	0.10992
6.90752	6.21268	-0.534717	1.45672	-1.83696	0.171086	-1.2757	0.886763	4.93405	8.7012	-17.7556	0.136301	2.07538	1.9838	10.7422	14711.1	2.64692	2.48083	0.259065	0.900798	-1.29815	-0.623118	-0.663331	-3.72307	0.113881	-0.158389	0.0687526	-0.0899933	0.0823539	0.109098	0.104085	-0.00547255	0.0590222	0.102323	0.0800466	0.0671641	0.29394	1.15057	1.05022	0.518052	-0.823815	0.405694	1.02679	-1.59316	0.530288	0.464229	-0.346261	-0.433837	-0.0119703	-0.0103501
-4.13518	1.48047	-1.0084	0.367028	0.425847	0.673168	-0.103019	-1.33039	-0.190372	-0.0833753	-5.8825	3.70071	10.6895	-34.773	10.4244	2.64692	14685.4	32.6062	1.03468	4.1714	1.50734	-4.47667	-24.258	-6.24161	0.367734	-0.869283	-0.73093	0.372163	-1.38799	1.29748	2.29804	-1.288	0.488542	-0.165688	0.351637	0.461295	0.320165	0.942919	0.838626	0.595832	-1.11477	-3.84895	0.831848	0.0653758	0.118516	-0.045078	0.0116864	-0.683703	-0.449673	-0.020243
-11.122	0.263995	-3.03432	1.04343	0.833836	1.94822	-0.124049	-1.44423	0.00107137	-1.80678	-11.8069	5.28277	32.2181	-75.7551	-5.75507	2.48083	32.6062	14661.5	-1.15772	4.74418	-0.136958	0.378222	4.66774	-2.42719	0.304325	-0.84199	-0.58294	-0.0266745	-0.868926	0.475307	1.7659	-1.28794	0.516465	-0.22519	0.133065	0.23071	0.110263	1.7517	1.70321	2.02362	-2.48174	1.32666	0.469478	0.850225	1.02316	3.3948	-0.115982	-0.547586	0.259983	0.124428
-18.1749	2.20313	0.521644	-1.10508	-0.0695751	-0.814909	0.0292966	-1.89364	-0.814774	1.68635	3.56806	-2.61005	0.707671	-5.99195	-5.64521	0.259065	1.03468	-1.15772	14619.8	-17.4893	-13.2802	-6.80316	-4.63544	0.35246	-0.110398	0.149933	-0.0849788	0.0744072	1.95665	0.265403	0.377533	0.554713	-0.276369	0.197066	0.102948	0.107764	-0.0523773	-0.614462	-0.626364	-1.01806	0.877783	-0.470481	-0.296906	0.109104	-1.07996	-2.37255	0.611359	0.223854	-0.397926	-0.182199
-2.83754	1.15333	0.576658	-0.298827	-0.0845952	-0.568024	0.33998	-1.16335	-0.551516	0.528883	1.27369	30.4013	3.96486	3.19866	-1.11587	0.900798	4.1714	4.74418	-17.4893	14683.2	-38.8916	-5.72668	0.571328	-2.56979	-0.0337966	-0.387723	-1.0304	-0.800208	0.594288	1.81398	3.13032	0.915203	-0.462446	0.209011	0.28575	0.62804	0.0154624	-0.101114	-0.256347	-0.180245	0.104211	0.198135	-0.0399186	-0.217506	0.724146	0.118355	0.850323	0.723915	0.142412	0.112192
-1.79844	0.809439	0.13971	-0.220051	0.248621	-0.37225	0.307716	-1.08842	-0.341688	1.72449	1.43854	3.48373	7.52718	-6.00943	-1.89414	-1.29815	1.50734	-0.136958	-13.2802	-38.8916	14725.5	-17.3904	-1.83351	-0.342603	-0.122071	0.0592758	-0.388817	-0.862672	3.99416	0.472091	0.828059	-0.169292	-0.104412	-0.183536	0.0966983	0.165502	-0.123946	-0.503521	-0.692033	-0.231403	0.325805	0.390777	-0.349645	0.228633	0.144704	0.204744	0.706925	0.8702	0.347798	0.0130156
-0.758425	0.0265525	0.0508745	0.182421	0.275082	0.00298716	0.192985	-0.285818	-0.118865	0.352426	-0.173894	-0.583762	0.430769	2.45097	2.52757	-0.623118	-4.47667	0.378222	-6.80316	-5.72668	-17.3904	14624.9	28.0807	2.33697	-0.163435	0.0508257	-1.29405	-0.608952	-90.1284	-1.73949	-0.0171547	-3.23943	0.718057	-2.02183	-0.242742	-0.230628	-0.241799	-0.171199	-0.360038	0.180528	0.172921	0.472955	-0.780447	0.633361	0.291415	0.466546	0.669566	1.26224	3.86643	1.14162
-1.62143	-0.269344	-0.282914	0.0860485	0.205971	0.363663	-0.0202919	-0.316289	-0.0957984	-0.11912	-0.992681	5.87813	-0.236746	54.8883	0.927877	-0.663331	-24.258	4.66774	-4.63544	0.571328	-1.83351	28.0807	14729.8	-1.44034	0.405756	-1.52338	-3.18016	2.86936	-20.3455	3.75766	8.62289	-4.0094	1.04741	-1.06368	0.518426	0.710254	-0.29735	0.220872	0.213533	-0.0785151	0.647995	-0.207079	-1.65692	1.70408	-2.74236	0.246827	0.969348	-0.47265	-3.77115	-0.812515
0.642244	-0.594798	-0.0237267	-0.735424	0.194601	-0.0933694	-0.0783134	0.535525	-0.776116	0.73112	1.37927	0.100809	-0.760675	-2.70376	76.9021	-3.72307	-6.24161	-2.42719	0.35246	-2.56979	-0.342603	2.33697	-1.44034	14692.4	-0.139399	0.113855	-0.254914	0.181313	-0.720744	0.259338	0.273049	0.0405002	-0.103396	-0.102221	-0.105538	0.0146505	-0.0942411	-0.337795	-0.3305	-0.596611	0.711625	-1.15013	-0.669344	0.516648	-0.685815	-0.831072	0.433472	0.170375	-0.459838	0.106328
-0.108661	0.0470428	0.0728727	-0.0549686	-0.0790583	-0.0602623	0.0111316	-0.0450939	-0.0512321	-0.0468825	0.0937309	-0.350514	-0.286339	0.442332	-0.00541233	0.113881	0.367734	0.304325	-0.110398	-0.0337966	-0.122071	-0.163435	0.405756	-0.139399	14567.2	37.4239	10.672	-1.37548	0.701164	-3.06102	-4.23359	0.0885374	41.6021	-1.79316	-0.10937	-8.63756	0.159774	0.141048	0.12949	0.59851	-0.517022	0.205802	0.240194	-0.237965	0.235224	0.352253	-2.35726	-0.642379	0.196511	-0.901392
0.193813	-0.180881	-0.181551	0.0688317	0.0750819	0.176233	-0.0653704	0.0950013	0.0831252	-0.00465791	-0.243823	-0.336555	0.926706	-1.2289	0.0513675	-0.158389	-0.869283	-0.84199	0.149933	-0.387723	0.0592758	0.0508257	-1.52338	0.113855	37.4239	14613.9	-67.3854	-0.569336	-0.805863	7.11065	27.7854	16.3374	25.3436	0.191189	-4.58433	-11.0117	-0.28087	-0.265167	-0.232145	-0.784311	0.722244	-0.106559	-0.238412	0.408987	1.6565	-0.127506	5.4902	1.89476	0.373372	1.30189
0.0704378	-0.116332	-0.124232	0.0522668	-0.0203316	0.143327	-0.0550742	0.0342268	0.0303825	-0.122579	-0.293986	-2.07602	-0.62072	-0.692462	0.205733	0.0687526	-0.73093	-0.58294	-0.0849788	-1.0304	-0.388817	-1.29405	-3.18016	-0.254914	10.672	-67.3854	14655.9	-10.8095	4.31039	8.01525	18.4907	4.19892	5.50417	3.5212	-1.03374	-26.8094	-0.109584	-0.154657	-0.130512	-0.19159	0.153246	-0.0823544	0.257213	0.182525	-0.0888348	0.109428	-0.434876	0.0666979	-0.756792	1.47495
-0.122448	-0.15231	-0.0664937	-0.126222	-0.0505911	0.0582573	-0.0832239	0.0578257	-0.00900983	-0.0794843	0.143144	-5.13401	1.42453	-0.0468117	-0.7595	-0.0899933	0.372163	-0.0266745	0.0744072	-0.800208	-0.862672	-0.608952	2.86936	0.181313	-1.37548	-0.569336	-10.8095	14585.5	6.41235	24.0945	3.994	5.22099	-0.695553	-0.186933	-3.30954	2.70519	-0.0689556	-0.0141158	-0.0229378	-0.239604	0.174011	0.555992	-0.152555	0.0669448	-0.258998	0.19841	0.86567	-0.142664	0.498249	1.508
0.384793	-0.0727927	-0.159746	0.0215786	-0.0949219	0.123985	-0.129817	0.155463	0.127271	-0.22938	-0.353727	7.96407	-5.63186	-2.54887	0.0431814	0.0823539	-1.38799	-0.868926	1.95665	0.594288	3.99416	-90.1284	-20.3455	-0.720744	0.701164	-0.805863	4.31039	6.41235	14711.1	-4.22147	-5.87487	0.140984	0.169119	2.7651	0.811185	-0.0503815	0.152186	0.0830601	0.214021	0.203576	-0.389414	-0.218852	0.644352	-0.228898	-0.473145	-0.0797229	-1.63759	-1.47442	-3.44208	-2.57762
0.0522057	0.11449	0.187886	-0.0305677	-0.0249171	-0.1767	0.075655	-0.0110567	-0.0445007	0.0657242	0.283699	3.51894	1.95659	0.73481	-0.0796483	0.109098	1.29748	0.475307	0.265403	1.81398	0.472091	-1.73949	3.75766	0.259338	-3.06102	7.11065	8.01525	24.0945	-4.22147	14854.5	51.8515	3.04662	-3.53888	1.02084	-9.38585	-9.29198	0.232861	0.13084	0.122812	-0.0724372	-0.2002	-0.266086	0.0764693	-0.473916	0.885222	-0.378357	2.26152	0.937659	-1.54582	7.83467
-0.112408	0.244493	0.277552	-0.100258	-0.0549929	-0.275688	0.0905369	-0.0589338	-0.0770408	0.114607	0.539038	10.5766	2.58883	3.05655	-0.293915	0.104085	2.29804	1.7659	0.377533	3.13032	0.828059	-0.0171547	8.62289	0.273049	-4.23359	27.7854	18.4907	3.994	-5.87487	51.8515	14686.4	12.4872	-5.37353	1.1096	-1.13201	3.73754	0.274544	0.267819	0.143523	0.328602	-0.67581	0.211129	0.0996857	-0.633323	0.881529	-0.172887	9.09539	1.8127	-0.935757	-2.23807
0.394164	-0.281755	-0.153632	0.113429	0.0021341	0.1976	-0.0753689	0.182178	0.0918802	-0.176253	-0.439443	12.3901	4.39933	-1.64452	0.330212	-0.00547255	-1.288	-1.28794	0.554713	0.915203	-0.169292	-3.23943	-4.0094	0.0405002	0.0885374	16.3374	4.19892	5.22099	0.140984	3.04662	12.4872	14585.6	9.46566	-22.6838	-6.09221	-3.77203	-0.0574141	-0.00474603	0.16212	-0.0593757	0.0681213	-0.21773	0.102098	0.153239	1.20932	-0.0932101	-1.48353	-0.503789	-0.358638	0.0120305
-0.175798	0.174322	0.118317	-0.0323266	-0.00247667	-0.133284	0.0730956	-0.115993	-0.0638521	0.0732442	0.178888	-1.28736	-1.08883	0.645554	-0.0157094	0.0590222	0.488542	0.516465	-0.276369	-0.462446	-0.104412	0.718057	1.04741	-0.103396	41.6021	25.3436	5.50417	-0.695553	0.169119	-3.53888	-5.37353	9.46566	14626.1	-4.91005	0.49739	-3.21498	0.105296	0.0795601	0.0302823	0.152067	-0.12222	-0.0455412	-0.0141969	-0.135167	-0.820633	-0.0864281	-0.502444	-0.306162	-0.214419	-0.202536
0.0708027	-0.108792	-0.0358674	0.0038665	-0.065314	0.0695173	-0.0496714	0.0671609	0.0121347	-0.145243	-0.136872	0.726998	0.675414	-0.150547	0.0112615	0.102323	-0.165688	-0.22519	0.197066	0.209011	-0.183536	-2.02183	-1.06368	-0.102221	-1.79316	0.191189	3.5212	-0.186933	2.7651	1.02084	1.1096	-22.6838	-4.91005	14727.9	-10.0209	0.0507919	0.0348585	0.0581832	0.128228	0.0898204	-0.154004	0.0522863	0.214961	-0.0643761	0.512351	0.115058	-0.749363	-0.428158	-0.213207	-0.980209
-0.0113837	0.014421	0.0233517	-0.0516001	-0.0667572	-0.0290257	-0.0175784	0.00205345	-0.0149662	-0.0401996	0.0808551	0.778356	-0.0601563	0.120054	-0.0540016	0.0800466	0.351637	0.133065	0.102948	0.28575	0.0966983	-0.242742	0.518426	-0.105538	-0.10937	-4.58433	-1.03374	-3.30954	0.811185	-9.38585	-1.13201	-6.09221	0.49739	-10.0209	14692.2	-26.7669	0.150972	0.0125332	-0.0374601	0.190494	-0.291174	0.216261	0.259207	-0.220416	-0.00297882	0.159968	0.369189	0.0697666	0.199493	-3.06121
0.00566999	0.0671967	0.0922011	-0.0339721	-0.0380224	-0.100109	0.0296275	-0.00953526	-0.0252382	0.0127473	0.145374	1.31786	0.285284	0.244784	-0.0212667	0.0671641	0.461295	0.23071	0.107764	0.62804	0.165502	-0.230628	0.710254	0.0146505	-8.63756	-11.0117	-26.8094	2.70519	-0.0503815	-9.29198	3.73754	-3.77203	-3.21498	0.0507919	-26.7669	14719.6	0.291409	0.0874897	0.0443927	0.133728	-0.326087	0.000272419	0.18295	-0.33406	-0.452436	-0.134995	1.1935	-0.270847	-0.832951	-6.95797
-0.159871	0.13733	0.186942	-0.235834	-0.407236	-0.268844	0.0214006	-0.0895036	-0.129177	-0.249621	0.285213	0.0448276	0.197444	0.120672	-0.102212	0.29394	0.320165	0.110263	-0.0523773	0.0154624	-0.123946	-0.241799	-0.29735	-0.0942411	0.159774	-0.28087	-0.109584	-0.0689556	0.152186	0.232861	0.274544	-0.0574141	0.105296	0.0348585	0.150972	0.291409	14687.8	-0.837156	0.0132434	-1.24356	0.919826	0.560696	6.91119	-5.9664	0.382883	-0.284511	0.0815932	-0.185593	-0.386104	-0.225489
-1.09404	0.100222	1.57297	0.064124	-1.39094	0.014623	0.189918	-0.353703	-0.517064	-1.03148	-0.823529	-0.0886917	0.62909	1.10152	-0.00624231	1.15057	0.942919	1.7517	-0.614462	-0.101114	-0.503521	-0.171199	0.220872	-0.337795	0.141048	-0.265167	-0.154657	-0.0141158	0.0830601	0.13084	0.267819	-0.00474603	0.0795601	0.0581832	0.0125332	0.0874897	-0.837156	14798.3	34.7065	-2.10685	16.6023	2.04107	-11.013	3.40606	1.41602	-1.53015	0.10596	0.291681	0.729896	0.694141
-0.70636	-0.179628	0.731431	0.06698	-0.861957	0.0419474	0.0667686	-0.146187	-0.311207	-0.913468	-0.906136	-0.437068	0.694092	2.09689	-0.0202408	1.05022	0.838626	1.70321	-0.626364	-0.256347	-0.692033	-0.360038	0.213533	-0.3305	0.12949	-0.232145	-0.130512	-0.0229378	0.214021	0.122812	0.143523	0.16212	0.0302823	0.128228	-0.0374601	0.0443927	0.0132434	34.7065	14669.9	-4.08457	80.5151	1.13867	-5.49143	-0.698345	3.29185	7.13752	-0.259362	0.827574	1.61497	1.44539
-0.443152	0.426411	0.27751	0.15217	-0.124193	0.0290012	0.171801	-0.352037	-0.179421	-0.00932769	-0.353101	-0.104286	-0.959013	2.80223	0.931814	0.518052	0.595832	2.02362	-1.01806	-0.180245	-0.231403	0.180528	-0.0785151	-0.596611	0.59851	-0.784311	-0.19159	-0.239604	0.203576	-0.0724372	0.328602	-0.0593757	0.152067	0.0898204	0.190494	0.133728	-1.24356	-2.10685	-4.08457	14680.3	-3.50099	-3.48737	1.07784	0.155073	5.52401	-7.6871	0.711019	12.706	0.522062	1.12724
0.483585	-0.535149	-0.347853	-0.151417	0.23495	0.0413708	-0.1542	0.366109	0.213352	0.100231	0.43074	0.0495776	0.124798	-3.03739	-1.08629	-0.823815	-1.11477	-2.48174	0.877783	0.104211	0.325805	0.172921	0.647995	0.711625	-0.517022	0.722244	0.153246	0.174011	-0.389414	-0.2002	-0.67581	0.0681213	-0.12222	-0.154004	-0.291174	-0.326087	0.919826	16.6023	80.5151	-3.50099	14779.9	13.5823	-5.98606	0.998662	-8.60157	-3.00285	0.411363	-1.91382	-1.43276	-1.16777
-0.292577	0.0793864	-0.0118689	0.0638437	-0.343364	0.367686	0.0370288	-0.425591	-0.161659	1.29468	-0.186611	0.183883	0.703138	-1.65887	4.60023	0.405694	-3.84895	1.32666	-0.470481	0.198135	0.390777	0.472955	-0.207079	-1.15013	0.205802	-0.106559	-0.0823544	0.555992	-0.218852	-0.266086	0.211129	-0.21773	-0.0455412	0.0522863	0.216261	0.000272419	0.560696	2.04107	1.13867	-3.48737	13.5823	14661.5	-26.5584	8.50255	2.07683	3.69855	0.38367	1.02218	5.86279	0.496016
-0.0754503	0.438067	-0.506459	0.0637703	0.133352	-0.0639634	-0.0649507	-0.152164	-0.0552096	-0.151401	-0.00900159	-0.140334	0.442753	1.02586	0.932667	1.02679	0.831848	0.469478	-0.296906	-0.0399186	-0.349645	-0.780447	-1.65692	-0.669344	0.240194	-0.238412	0.257213	-0.152555	0.644352	0.0764693	0.0996857	0.102098	-0.0141969	0.214961	0.259207	0.18295	6.91119	-11.013	-5.49143	1.07784	-5.98606	-26.5584	14749.1	-3.12852	1.82026	0.696223	-0.850818	-1.24297	-0.0348804	-0.296466
0.293903	-0.972301	-0.0375926	0.195244	-0.0841397	0.90186	-0.0790886	0.372927	0.324681	0.543495	-1.59649	-0.253469	-1.04138	0.343413	-0.467153	-1.59316	0.0653758	0.850225	0.109104	-0.217506	0.228633	0.633361	1.70408	0.516648	-0.237965	0.408987	0.182525	0.0669448	-0.228898	-0.473916	-0.633323	0.153239	-0.135167	-0.0643761	-0.220416	-0.33406	-5.9664	3.40606	-0.698345	0.155073	0.998662	8.50255	-3.12852	14686.7	-1.275	0.125389	0.0124507	0.235654	0.177545	0.0232646
0.0325992	0.0390604	0.221212	-0.0402526	-0.336116	-0.0624002	0.0285745	-0.118818	-0.109961	-0.173291	-0.0553901	0.732598	0.159124	3.39403	1.52625	0.530288	0.118516	1.02316	-1.07996	0.724146	0.144704	0.291415	-2.74236	-0.685815	0.235224	1.6565	-0.0888348	-0.258998	-0.473145	0.885222	0.881529	1.20932	-0.820633	0.512351	-0.00297882	-0.452436	0.382883	1.41602	3.29185	5.52401	-8.60157	2.07683	1.82026	-1.275	14642.4	15.5102	1.52577	-30.6625	7.8106	5.84707
-0.290815	0.777595	0.119402	0.181812	-0.175063	0.264721	0.251423	-0.639267	-0.177957	0.311594	-0.468903	0.191214	-1.87558	3.26723	1.97432	0.464229	-0.045078	3.3948	-2.37255	0.118355	0.204744	0.466546	0.246827	-0.831072	0.352253	-0.127506	0.109428	0.19841	-0.0797229	-0.378357	-0.172887	-0.0932101	-0.0864281	0.115058	0.159968	-0.134995	-0.284511	-1.53015	7.13752	-7.6871	-3.00285	3.69855	0.696223	0.125389	15.5102	14631.5	-0.174165	4.63897	2.67436	0.709656
0.13481	0.0723778	0.0202273	-0.0669146	0.112235	-0.132027	0.00604559	0.0633709	0.0569505	0.225019	0.372448	2.2797	1.17858	-1.5761	-0.341221	-0.346261	0.0116864	-0.115982	0.611359	0.850323	0.706925	0.669566	0.969348	0.433472	-2.35726	5.4902	-0.434876	0.86567	-1.63759	2.26152	9.09539	-1.48353	-0.502444	-0.749363	0.369189	1.1935	0.0815932	0.10596	-0.259362	0.711019	0.411363	0.38367	-0.850818	0.0124507	1.52577	-0.174165	14529.6	16.4378	-0.727654	-8.35796
0.265555	0.0407618	-0.0638945	-0.049306	0.145432	-0.0623291	-0.000970883	0.0315533	0.0812745	0.363888	0.358876	1.63768	-0.0364173	-1.93611	0.396844	-0.433837	-0.683703	-0.547586	0.223854	0.723915	0.8702	1.26224	-0.47265	0.170375	-0.642379	1.89476	0.0666979	-0.142664	-1.47442	0.937659	1.8127	-0.503789	-0.306162	-0.428158	0.0697666	-0.270847	-0.185593	0.291681	0.827574	12.706	-1.91382	1.02218	-1.24297	0.235654	-30.6625	4.63897	16.4378	14753.1	-3.32378	-5.93588
-0.136516	-0.186554	-0.031564	-0.080303	-0.125374	0.11668	-0.0376865	-0.0459688	-0.040162	0.0592485	0.0505837	-0.0756604	0.401366	1.61206	1.45723	-0.0119703	-0.449673	0.259983	-0.397926	0.142412	0.347798	3.86643	-3.77115	-0.459838	0.196511	0.373372	-0.756792	0.498249	-3.44208	-1.54582	-0.935757	-0.358638	-0.214419	-0.213207	0.199493	-0.832951	-0.386104	0.729896	1.61497	0.522062	-1.43276	5.86279	-0.0348804	0.177545	7.8106	2.67436	-0.727654	-3.32378	14671.1	6.10994
-0.0977417	-0.0948233	0.086653	-0.0246611	-0.0349075	0.000316753	0.0281083	-0.0132103	-0.0434816	-0.0115867	0.0233292	-0.399771	0.885246	0.881988	0.10992	-0.0103501	-0.020243	0.124428	-0.182199	0.112192	0.0130156	1.14162	-0.812515	0.106328	-0.901392	1.30189	1.47495	1.508	-2.57762	7.83467	-2.23807	0.0120305	-0.202536	-0.980209	-3.06121	-6.95797	-0.225489	0.694141	1.44539	1.12724	-1.16777	0.496016	-0.296466	0.0232646	5.84707	0.709656	-8.35796	-5.93588	6.10994	14705.3
0.304189	-0.259068	0.204702	-0.0925969	-0.137935	-0.103024	0.0219684	0.157628	-0.021387	-0.0657255	0.329068	-0.977242	3.93247	-1.07401	0.403899	0.0233705	0.0841007	-1.3426	0.544366	0.731193	0.632209	1.68995	-41.5215	0.750831	-1.15322	3.12505	4.61806	1.05822	-4.2183	-30.7618	-14.1082	2.02633	-1.22645	0.14366	-1.88202	-3.82937	0.0650444	0.35894	0.676642	-1.09231	0.814564	1.26065	-0.272169	-0.915034	2.6742	0.0254153	0.948587	1.36145	19.4842	5.19496
0.113062	-0.0432075	-0.0576689	-0.0158951	-0.0375216	0.0295372	-0.0374213	0.034637	0.026179	0.0212769	0.00729966	0.405602	0.213681	-0.326045	0.362122	0.00225199	-0.22722	-0.217631	0.0654269	0.263161	0.17827	0.188031	-0.983765	-0.128705	-0.0319102	0.699571	0.177697	-1.64547	-0.289075	3.34514	1.22714	0.0062533	-0.495397	0.201448	0.0427646	-2.70262	0.24386	-0.381107	-0.765909	0.00573623	-0.215348	0.392827	0.451648	-0.247036	0.454154	0.411323	3.0455	5.1391	-4.65732	-14.8001
-0.107028	0.107683	-0.0168238	-0.0138371	0.0245061	-0.0315186	-0.000307045	-0.0432663	-0.0187446	-0.0526528	0.0616625	-0.247089	-0.338558	0.287864	-0.292063	0.0874564	0.54018	0.306612	-0.055333	-0.230812	-0.223203	-0.505664	0.759592	-0.0549656	0.579063	-0.891823	0.0960206	0.0653052	0.805172	-0.959625	-0.270002	0.0512475	0.265531	0.231699	0.879135	2.00643	-0.235584	-0.788703	-1.66785	-2.49265	3.21193	0.238726	-0.308612	0.230177	-2.27112	-0.579723	2.10629	3.15969	5.18258	-7.0543
0.0565993	-0.0804535	0.0382666	-0.0199929	0.0377999	-0.0463254	-0.000986783	0.102769	0.0292517	-0.109887	0.031023	-0.0611483	0.481262	-0.771736	-1.00785	-0.144502	0.0516914	-0.410466	0.349148	-0.00289455	-0.0661979	-0.658501	1.24968	0.498847	-0.700977	0.464564	-0.0975416	0.981774	0.0746385	-1.02694	-0.413716	0.0205117	0.0214698	-0.130303	-0.60322	-0.50247	0.670271	0.790488	1.95971	-3.61932	3.38459	0.546115	-1.39219	-0.0408966	-1.8707	-1.85996	0.224726	-9.75498	57.901	2.91733
0.0500231	0.00468131	-0.0289497	-0.0399912	0.0653694	-0.0180871	-0.00462359	0.00692111	0.0308124	0.16794	0.183317	1.29724	0.0745315	-0.498071	0.0946888	-0.220555	-0.136239	-0.0579734	0.0673997	0.481376	0.51123	1.36644	0.586784	0.135398	-2.15609	3.90927	-15.9946	-0.266453	-2.20336	4.62944	9.28334	-1.56278	0.0240631	-1.5946	-0.244265	0.738751	-0.208671	0.113387	0.262342	1.76405	-0.225039	0.556418	-0.66933	0.190008	8.16095	1.04202	-134.69	-2.96456	2.78341	-4.58629
0.149326	-0.126078	-0.0265733	-0.0454727	-0.0121115	-0.0234423	-0.0463313	0.13254	0.0494137	-0.0588507	0.0586897	0.1853	0.859505	-0.851146	-0.427091	-0.108776	-0.153967	-0.502187	0.419719	0.20455	0.0568449	-0.438912	-0.0279195	0.300213	-0.991744	0.999591	0.13421	0.874761	-0.0365451	0.0442487	0.439395	-0.0929438	-0.334346	0.0872566	-0.116836	-0.396897	1.19571	0.203376	0.273497	-2.48958	-0.572313	0.783148	0.0136623	-0.331145	4.56394	-0.238161	1.37622	12.3233	5.60971	2.03015
0.0754895	0.005167	0.0447305	0.00427315	-0.0558513	-0.0333143	0.0130247	-0.000701503	-0.00723819	0.00117673	-0.0107127	0.576026	0.236879	0.0229177	0.317358	0.059925	-0.109511	-0.0464338	-0.0403731	0.320383	0.137315	0.0509126	-0.72189	-0.111531	-0.556667	-0.492849	-1.59154	-1.0253	-0.173378	2.14842	2.11472	-0.174549	-0.0413597	-0.0928203	-0.0185435	1.68267	0.5147	0.0703646	-0.0442756	1.62163	-1.39766	-0.130485	0.47732	-0.390057	-0.844593	0.0226654	4.98351	-0.712068	-2.38634	-1.19927
0.0637233	0.029645	0.0419912	0.0403594	-0.0151841	-0.0232536	0.0321726	-0.02303	-0.00654652	0.0346282	-0.0550277	0.334425	0.027368	0.0715043	0.348145	0.0451903	-0.167156	-0.026015	-0.104075	0.191232	0.113328	0.145408	-0.547048	-0.127015	-0.238441	-0.249755	-0.64539	-0.727837	-0.15735	1.09175	0.910651	-0.0550195	0.0900637	-0.124033	-0.12753	0.646728	0.353603	0.0237224	0.0270277	-0.427318	-0.124371	-0.531331	0.196583	-0.199008	-1.57977	-0.534119	1.68369	-2.29914	-2.34894	-0.836154
0.0465851	0.0855814	0.0931501	0.0887162	-0.00246922	-0.0443131	0.0734661	-0.0643079	-0.0246735	0.0534157	-0.119131	0.198018	-0.100414	0.242733	0.46471	0.0896576	-0.193967	0.0612403	-0.206807	0.121767	0.0787623	0.150645	-0.566858	-0.189147	-0.00350418	-0.0380735	-0.122654	-0.55294	-0.0770834	0.583069	0.421313	0.0607654	-0.00102311	-0.0206738	-0.0397385	0.147434	0.374908	0.106236	0.378185	-4.77276	1.33223	-1.26553	0.169421	-0.220502	-2.53509	-1.64125	0.141983	-5.77974	-2.58	-0.554618
0.127268	0.0541378	0.103866	0.0691514	-0.0720251	-0.0463351	0.057219	-0.0453387	-0.0212722	0.0364753	-0.141444	0.373805	0.0671259	0.289985	0.714677	0.135254	-0.393331	-0.0524791	-0.242658	0.267728	0.145197	0.156732	-1.28516	-0.250079	-0.0464589	0.472794	0.186538	-0.711123	-0.125575	0.982191	0.762468	0.195865	-0.253062	0.0951795	0.0046306	-0.117697	0.811668	0.0349514	-0.24798	0.399602	-4.3938	-1.56899	1.0492	-0.737278	-6.37704	-2.03626	-3.52855	-33.8545	-4.35542	0.227782
-0.144066	0.239093	0.141528	0.0333143	0.124157	-0.123255	0.100097	-0.147904	-0.0523034	0.203695	0.180502	0.119816	-0.373251	0.277152	0.21714	-0.0307795	0.207542	0.46104	-0.187442	-0.019547	0.0896106	0.415967	0.354171	-0.112551	0.207982	-0.349656	-0.605382	-0.0440269	-0.274767	0.229791	0.341784	-0.217382	0.205724	-0.192579	-8.94145e-05	0.301456	-6.3012	1.41599	1.69958	2.72925	0.77758	-1.42999	-2.50674	0.665673	-0.872079	-0.0859461	1.65528	1.48201	-1.00818	0.412739
-0.1624	0.0973881	0.0296963	-0.0626959	-0.0352286	-0.0555757	0.00313463	-0.053056	-0.0454339	-0.0938629	0.136749	-0.186386	-0.15903	0.32624	-0.342707	0.10612	0.625321	0.359209	-0.0547158	-0.176842	-0.200484	-0.333161	0.568417	-0.0179825	0.368947	-0.590628	-0.0571848	0.125407	0.428937	-0.314827	-0.0451182	-0.00874074	0.203011	0.0971126	0.403854	0.88555	-0.850615	-0.468319	-1.02095	-1.2807	0.718679	1.26569	0.686877	-0.105319	-0.455387	-0.19762	0.442527	0.294212	2.70367	-1.1422
-0.348694	0.145582	0.278939	-0.227397	-0.0372171	-0.176766	0.0517681	-0.0771436	-0.086794	-0.0624741	0.817809	0.377983	0.0991444	-0.566757	-1.09475	-0.225281	1.29002	0.475082	0.154346	0.0659306	0.0533099	0.178455	1.06339	0.333269	0.0615793	-0.542067	-1.02529	0.176175	-0.38744	0.785767	1.16686	-0.426923	0.327961	-0.261307	-0.00654132	0.568629	-10.0376	9.41275	8.72306	-7.18947	21.2797	23.9677	-23.0688	5.67687	-0.991556	-1.58964	2.47127	2.67612	0.268223	0.425295
-0.235079	0.26015	-0.0143592	0.0050868	-0.0897398	-0.0414467	0.00472193	-0.135609	-0.0826109	-0.18465	-0.0298543	-0.169693	-0.0685119	1.44086	0.192505	0.512707	1.33378	1.01597	-0.314535	-0.166236	-0.385846	-0.765115	-0.725725	-0.423927	0.529378	-0.845577	0.0689995	-0.351142	0.911374	0.428002	0.651803	0.0394811	0.153855	0.251305	0.482068	0.787168	0.44013	-6.25324	-14.616	-9.35534	71.5103	-1.07874	12.5289	-0.791249	1.17001	-0.758426	-0.596131	0.354457	-4.3921	-0.576802
-0.468165	-0.0896168	0.0722574	-0.16724	-0.3477	0.0664922	-0.0740587	-0.0360905	-0.128457	-0.425356	0.111753	-0.238156	0.189124	0.671906	-0.655084	0.301703	1.07399	0.76108	-0.0245429	-0.230897	-0.387294	-0.364574	0.56299	0.00765685	0.192473	-0.528067	-0.192185	0.0489216	0.312392	-0.0268497	0.17479	-0.047617	0.192005	0.0396435	0.0507855	0.254444	-0.757561	1.79374	7.32	-5.12114	-68.382	4.50849	1.60674	-0.735104	2.93643	8.06852	0.662306	-1.21017	0.638489	0.248397
0.14526	-0.0847654	-0.0174245	0.0595805	-0.00487084	0.0334103	-0.00438609	0.0597492	0.0325107	-0.0145404	-0.149284	0.144933	0.237831	-0.172451	0.149041	0.000454505	-0.28461	-0.264332	0.055358	0.143563	0.0654742	-0.0602152	-0.405398	0.00253458	-0.14541	0.0909261	-0.0275205	-0.110119	-0.0342709	0.30358	0.260467	0.0100169	-0.0856995	0.0324353	0.00790668	0.0563608	1.21929	-0.117681	0.0720435	-2.68618	1.19397	-0.471653	0.0674759	-0.0730145	0.0337737	-0.634981	-0.000188358	-0.352924	-0.505228	-0.0676866
0.0870527	-0.10784	-0.0795938	0.0489757	-0.00412835	0.108824	-0.0406104	0.0660471	0.0386374	-0.0541588	-0.164956	-0.00913238	0.101311	-0.0611424	0.0395441	0.00786597	-0.158993	-0.1551	0.0392395	0.0312716	-0.00577024	-0.0958408	-0.186634	0.0115984	-0.0696262	0.111449	0.158505	-0.0448687	0.0634425	-0.0167779	-0.0501276	0.0703206	-0.0908669	0.0715532	0.0111168	-0.10745	0.0833236	-0.243855	-0.0620106	-0.170993	0.187039	-0.113871	0.210077	0.123481	0.112507	-0.0530815	-0.267761	-0.231494	-0.138192	-0.219447
0.0904554	-0.0804294	-0.0808209	0.105169	0.0726757	0.113852	-0.0235505	0.0532827	0.0479611	-0.00369311	-0.193677	-0.0147884	0.0325257	-0.0297666	0.101736	-0.0100879	-0.176223	-0.11731	0.013059	0.0207884	0.0141965	-0.02466	-0.139456	-0.00703642	-0.0866755	0.14423	0.145073	-0.0566724	0.0255986	-0.0519112	-0.0909201	0.0710452	-0.0911226	0.0456565	-0.0376172	-0.161419	-1.28056	-0.19926	-0.0342884	-0.00455461	0.223773	-0.365645	-0.146428	0.358819	-0.0217575	-0.0811935	-0.219551	-0.216095	-0.214559	-0.160446
-0.0821375	0.083342	0.00406671	-0.0175953	-0.0107952	-0.0336521	0.00333832	-0.0477236	-0.0279361	-0.0354085	0.0545069	-0.150238	-0.17112	0.248965	-0.0266705	0.101365	0.300828	0.217599	-0.0837565	-0.1249	-0.132397	-0.212175	0.127887	-0.113134	0.411667	-0.32745	0.350637	-0.179756	0.395226	-0.345668	-0.233102	0.104818	0.0625848	0.195917	0.510526	0.582676	-0.402995	-0.653081	-1.17357	-0.941445	0.983278	0.152583	0.218369	-0.0755632	-0.568398	-0.0928654	0.28114	1.09306	-0.428154	-2.46801
-0.0815318	0.0640103	0.00328988	-0.0176783	0.00498552	-0.0249086	0.00330736	-0.0346967	-0.0192958	-0.0290333	0.0505373	-0.21628	-0.217921	0.176916	-0.159832	0.0488243	0.276464	0.182079	-0.0479709	-0.175405	-0.135981	-0.197767	0.411063	-0.0323464	0.400274	-0.230476	0.450342	0.15636	0.39512	-1.02574	-0.547932	0.116265	0.0912289	0.191445	0.630942	0.533692	-0.23729	-0.27145	-0.531509	-0.601225	0.595882	0.175986	-0.0505225	0.0582283	-0.749595	-0.146428	0.460834	0.692314	1.26116	-1.51325
0.0084922	-0.00832859	0.0627257	0.026172	0.0343543	-0.00627214	0.0343813	-0.0113618	0.00235944	0.11129	0.0128375	0.113734	-0.0524392	-0.123923	0.0617334	-0.122428	-0.163999	-0.0226988	0.0101431	0.0555208	0.135016	0.362197	0.208718	0.0660218	-0.139683	0.0936942	-0.41538	0.142058	-0.396021	0.17518	0.153071	-0.140439	0.0459822	-0.200891	-0.256553	-0.126977	-0.985331	1.5148	1.95623	1.99351	-2.34343	-0.505656	-1.24082	0.305794	0.0147219	0.221041	0.434857	0.0742598	0.442396	1.59852
0.00621628	-0.0342311	-0.0255754	-0.00227839	-0.063649	0.0275138	-0.0240791	0.0185407	-0.00562094	-0.101491	-0.0797178	-0.0844505	0.0790202	0.0838931	-0.000449882	0.0992128	0.0336483	-0.0214567	-0.00993431	-0.0271121	-0.0933347	-0.238787	-0.201283	-0.0489819	0.0835601	-0.00700326	0.337111	-0.102596	0.250718	-0.115294	-0.126131	0.123941	-0.0752393	0.165768	0.175556	0.00689626	1.40748	-0.616318	-0.622158	-0.448119	0.0147406	0.113813	1.01468	-0.336866	0.207678	-0.0279253	-0.507338	-0.373388	-0.288502	-0.85282
0.000786717	-0.0605923	0.0164384	0.0101501	-0.122058	0.0288985	-0.0145396	0.0187834	-0.0215868	-0.141041	-0.139064	-0.1141	0.138137	0.139251	0.0254321	0.141401	0.0196973	-0.0265989	-0.0262455	-0.0278779	-0.119444	-0.277326	-0.284786	-0.0635515	0.0902084	0.00388001	0.413063	-0.11355	0.278022	-0.0934013	-0.151677	0.162716	-0.0994844	0.193866	0.161583	-0.0018648	2.47415	-0.400949	-0.272604	0.0744953	-1.21706	0.0183631	1.51466	-0.613189	0.575916	0.046726	-1.07468	-1.24263	-0.357118	-0.704177
0.0194513	-0.938702	-0.485622	-0.141802	-1.28833	0.754342	-0.329439	0.286422	0.023941	-0.877951	-1.11553	-0.343355	-0.0140155	0.599151	-0.234023	0.379041	-0.0270183	-0.0275089	-0.0595323	-0.168563	-0.284463	-0.269763	-0.1339	0.0177218	-0.104698	0.202723	0.292984	-0.0968706	0.227594	-0.135411	-0.377805	0.259349	-0.114997	0.113775	-0.0605106	-0.123883	-7.00513	12.0042	13.9849	4.49444	-4.92099	1.83288	-10.4893	2.51671	-0.211024	0.23171	-0.936586	-2.13651	-0.209408	0.016113
0.0323531	0.115893	0.111413	0.163159	0.127897	-0.0948576	0.111231	-0.0616681	-0.0138401	0.095222	-0.110927	0.050989	-0.0602958	0.0770272	0.250814	0.0307242	-0.114472	0.0373899	-0.0974828	0.0374251	0.0459868	0.0824416	-0.147812	-0.0945614	-0.0126134	0.0089725	-0.0207087	-0.129157	-0.0429674	0.0991015	0.0529556	0.00808986	0.00169516	-0.0174248	-0.0221109	0.00780544	1.04444	0.112483	0.220373	-1.07981	1.09266	-0.95197	-0.453862	0.123774	-0.370777	-0.709652	0.0182263	-0.376043	-0.540029	-0.0980308
-0.195702	-0.272853	0.288817	-0.295707	-1.45028	0.163374	-0.0962595	0.00263846	-0.177086	-0.582245	-0.264828	-0.0762384	0.15162	0.262448	-0.101568	0.389699	0.203451	0.120121	-0.0910997	-0.044129	-0.183099	-0.187634	-0.147898	-0.0736272	0.0403918	-0.0731009	0.0435509	-0.0626908	0.138014	0.0347069	0.0163163	0.0527442	0.0132497	0.056467	0.0323483	0.0557505	-15.2267	4.17994	2.88009	0.0139316	-0.524781	0.368108	0.0302803	-2.25761	0.264626	-0.0718153	-0.213581	-0.587662	-0.162696	-0.0465103
-0.125932	0.317561	0.377192	0.140998	0.0699786	-0.349466	0.194645	-0.189032	-0.121763	0.118494	0.0506347	0.0480414	-0.0310953	0.242546	0.323223	0.181116	0.13025	0.300092	-0.179823	0.0104148	-0.015306	0.03421	-0.144218	-0.204129	0.193006	-0.216066	-0.104043	-0.0759286	0.0191206	0.139281	0.178954	-0.0595111	0.0711061	0.00676666	0.123243	0.190152	26.8382	0.325861	0.223716	-0.378359	0.586583	-1.91915	-0.214662	-1.26627	0.279144	-0.154246	0.142357	0.242447	-0.440738	-0.0604899
-0.0878108	0.897859	2.72792	1.7632	1.09073	-1.93549	1.25048	-0.390356	-0.257003	0.225872	-1.38609	-0.165634	-0.0621152	0.210408	0.397694	0.287057	-0.0956728	0.26689	-0.28302	-0.0865639	-0.0840571	-0.0337291	0.0605908	-0.200006	0.0297963	0.0882123	0.116024	0.0631529	0.0570944	-0.115967	-0.157836	0.0923769	-0.0904805	0.0727508	0.0243218	-0.0737353	-2.31092	3.45341	0.675481	1.33915	-0.984778	0.963038	-1.16111	3.09068	0.465282	2.08968	-0.249205	0.0908617	0.415281	0.124783
0.150361	-0.261696	-0.195814	0.0680571	-0.0579981	0.266521	-0.0982194	0.13494	0.074655	-0.128886	-0.354851	-0.092367	0.0957579	-0.0536239	0.016811	0.00669192	-0.261351	-0.272536	0.0601678	0.000153791	-0.0297066	-0.124187	-0.200116	0.0376906	-0.139791	0.25275	0.276477	-0.03533	0.0917828	-0.119877	-0.229275	0.149155	-0.142993	0.0875187	-0.0449859	-0.204501	1.93412	-0.503062	0.350278	1.55359	-1.01671	-0.00324892	0.681123	0.337414	0.0755386	0.10777	-0.699121	-0.934979	-0.0646176	-0.154815
0.221489	0.0431917	-0.2067	-0.887189	-0.334422	-1.35039	-0.0290421	-0.0139006	-0.0447854	0.15513	0.689487	0.211584	0.259319	-0.306938	-0.04659	-0.0904502	-0.0862453	-0.419904	0.199468	0.164269	0.113067	0.00070129	-0.116423	0.0474771	0.0647408	-0.155289	-0.135725	0.00537706	-0.0603659	0.12103	0.210751	-0.140758	0.0991983	-0.0525676	0.0369435	0.101977	1.52714	-2.03261	-0.610191	-0.695915	0.519593	-0.171685	0.406466	-1.07907	0.0785163	-0.512934	0.240195	0.221722	-0.0607245	-0.00840572
0.134889	-0.313169	-0.780202	-0.329555	0.201748	0.635755	-0.288619	0.21817	0.219568	0.082456	0.350932	0.0037629	-0.178692	-0.221724	-0.342198	-0.440624	-0.063227	-0.146703	0.172565	-0.0144447	0.100368	0.149782	0.289815	0.245928	-0.143179	0.1385	-0.0175191	0.0330167	-0.120899	-0.0599323	-0.096454	0.00369727	-0.017142	-0.0649795	-0.116355	-0.0997622	53.6192	-0.589546	-1.1664	-0.534094	1.22492	1.23445	-1.95501	4.80187	-0.671217	-0.386926	0.147435	0.0593144	-0.00979454	0.0412064
0.133934	-0.269737	-0.387673	0.124551	0.150984	0.488698	-0.149696	0.162245	0.147788	-0.062226	-0.42922	-0.157546	-0.151263	0.0991268	-0.0314505	-0.106178	-0.125075	-0.05321	0.0243268	-0.0766142	-0.016279	0.0120206	0.143035	0.0702995	-0.181087	0.31472	0.290354	-0.0206579	0.0576361	-0.305444	-0.390832	0.169064	-0.149766	0.0513604	-0.129732	-0.321312	151.097	0.0686769	0.24196	1.35078	-1.76886	0.230264	0.262956	1.963	-0.314718	0.100252	-0.467536	-0.627044	-0.01355	-0.137062
-0.0452713	0.138903	0.12922	-0.0172738	0.0327351	-0.224912	0.0915148	-0.0766376	-0.0511094	0.0615833	0.128742	0.0398662	-0.00564569	0.0055729	0.0236774	0.0131808	0.0516364	0.054521	-0.0232481	0.0126695	0.0134455	0.028593	0.0170425	-0.0281825	0.0569354	-0.0837913	-0.069098	0.00216165	-0.0227115	0.0422057	0.0693036	-0.0495699	0.0512278	-0.0247536	0.0227175	0.0636942	0.858755	-0.0654453	-0.106893	-0.256122	0.178903	-0.076674	-0.0763373	-0.133104	0.00355457	-0.0917319	0.127885	0.128861	-0.0101158	0.025685
-0.0472715	0.124119	0.283911	0.161653	-0.030091	-0.284159	0.198218	-0.101174	-0.102387	-0.00124773	-0.066778	0.00583874	0.0291212	0.0595965	0.101991	0.102927	0.0147693	0.0500476	-0.0672306	0.00645346	-0.0232002	-0.0221554	-0.0561147	-0.0771347	0.058486	-0.0537513	-0.00446133	-0.0191564	0.0240622	0.0217588	0.0313972	-0.00599133	0.0143296	0.015891	0.0376276	0.0366302	0.225116	0.311632	0.244119	0.00302065	-0.0399423	-0.201934	0.0783609	-0.226049	0.10459	-0.0414706	-0.017851	-0.018935	-0.0363789	-0.0163665
0.0371722	-0.138141	-0.261741	-0.16841	-0.0324907	0.288215	-0.181746	0.100323	0.0889864	-0.0302099	0.0524397	-0.0178672	-0.0313303	-0.0478012	-0.120749	-0.0939333	-0.00325098	-0.043002	0.0614444	-0.0140578	0.0119649	0.0158284	0.0694682	0.0813008	-0.0690579	0.0671849	0.0177916	0.0196752	-0.0171432	-0.0368347	-0.049343	0.0167841	-0.0211115	-0.0113834	-0.0467921	-0.0528448	-0.769579	-0.198272	-0.175191	0.0409684	-0.0114395	0.285823	-0.0760991	0.247323	-0.112971	0.0437413	-0.00485773	-0.0165312	0.0507339	0.0194819
-0.0186854	0.125285	0.150368	0.0946118	0.104976	-0.214174	0.115125	-0.0777142	-0.0497263	0.0930943	0.0459972	0.0482865	0.0158093	-0.0115246	0.101986	0.0222866	-0.0168184	0.0201414	-0.0286235	0.0278621	0.0251259	0.0325937	-0.040614	-0.0518328	0.0694262	-0.0834278	-0.0773141	-0.00107054	-0.0340296	0.0762715	0.0906352	-0.0509704	0.042291	-0.019877	0.04033	0.08364	0.409216	-0.0410623	-0.0652965	-0.166716	0.234468	-0.284433	-0.264227	0.00451327	0.0571194	-0.0344223	0.110471	0.1602	-0.0240196	0.0511319
-0.0678174	0.120488	0.14958	-0.036253	-0.04086	-0.198152	0.0778473	-0.0812762	-0.069285	0.0301402	0.133026	0.041324	0.0126437	0.0261604	0.0306936	0.0513765	0.0801699	0.0759705	-0.036383	0.0116113	-0.0040476	0.00684171	-0.0168852	-0.0483303	0.104695	-0.145071	-0.10992	-0.00439426	-0.0119238	0.104042	0.123009	-0.0625981	0.0752159	-0.0215965	0.068064	0.158165	2.93703	0.066402	-0.000540857	-0.224739	0.15321	-0.105838	0.025128	-0.362077	0.0700447	-0.0274703	0.148452	0.144104	-0.0424269	0.0298145
-0.0114812	-0.0771864	-0.0700192	-0.178845	-0.154352	0.1042	-0.104908	0.0383821	0.00425953	-0.0660419	0.0443579	-0.00119229	0.0194344	-0.0125252	-0.0709299	-0.00248196	0.0220608	-0.0146229	0.025923	-0.00290777	-0.0139058	-0.0196711	0.007866	0.0284125	-0.000939424	-0.0149028	-0.00798009	0.00553237	0.00777807	0.00557681	0.00907386	-0.00458838	0.0113349	-0.00117834	0.00113563	0.0143894	-0.0593651	-0.00193784	0.00491705	-0.0252277	-0.0161129	0.120974	0.064779	-0.0484418	0.0121772	0.0358849	0.0103136	-0.00630316	0.010688	-0.00354598
0.00508649	0.0403744	0.0724784	0.0469597	0.0202061	-0.124347	0.0830138	-0.0359606	-0.0367232	0.0210304	0.00219418	0.0318546	0.0383742	-0.0224811	0.0292594	0.0165601	-0.0170597	-0.0243267	0.000531408	0.024608	0.00916468	-0.00478428	-0.0299076	-0.0170742	0.0406483	-0.0519387	-0.0336316	0.00245727	-0.00714357	0.0337522	0.0486332	-0.0302063	0.0271913	-0.00634721	0.0247654	0.0410468	-0.0934684	-0.0482584	-0.0175686	-0.0866159	0.0690907	-0.0397112	-0.0128582	0.00501989	0.0486098	-0.0240646	0.0451196	0.0551603	0.00267316	0.0104124
0.0104718	0.0487687	0.0244734	-0.0508473	0.0354112	-0.131272	0.0384115	-0.0258793	-0.0183825	0.0446995	0.0833218	0.051783	0.0399055	-0.0533239	-0.000767043	-0.0170935	-0.0133368	-0.0382694	0.0226534	0.0335163	0.025242	0.0103322	-0.0153048	0.00415799	0.0407265	-0.0685738	-0.0617744	0.0103933	-0.0257785	0.0494402	0.0728693	-0.0504059	0.0434983	-0.0221456	0.0207243	0.0559151	-0.0969268	-0.195981	-0.128654	-0.201864	0.173188	-0.0101699	-0.070887	0.0446616	0.0286768	-0.0547705	0.100233	0.110786	0.0113311	0.0276037
0.0305478	-0.000702646	-0.0684122	-0.0955663	0.057248	-0.00435608	-0.0296524	0.0155129	0.0244639	0.0482259	0.0833236	0.0511347	0.0253466	-0.0788297	-0.0339436	-0.0657515	-0.0401682	-0.0594549	0.0437831	0.0332008	0.0390067	0.0280558	0.00186871	0.0409589	0.0131181	-0.0461326	-0.0707257	0.0203569	-0.0477603	0.0542228	0.0675251	-0.0495285	0.039558	-0.0340491	0.000154207	0.0474017	-0.71069	-0.199377	-0.156348	-0.19499	0.219275	0.028343	-0.207875	0.231637	-0.0208549	-0.0552102	0.109513	0.114108	0.0304931	0.0622525
0.0413303	-4.87265e-05	-0.0397757	0.0159157	0.100417	-0.0211283	0.0137915	0.00467097	0.0142174	0.0514752	0.0124269	0.0492837	0.0437917	-0.0717289	0.00657592	-0.0415855	-0.0599566	-0.0701746	0.0357902	0.0388993	0.0345135	0.0109532	-0.0275105	0.0191192	0.0311933	-0.0507719	-0.0562041	0.016997	-0.0336192	0.0512632	0.0652865	-0.0455012	0.033409	-0.0212093	0.0177585	0.0483979	-0.525493	-0.158052	-0.105692	-0.124678	0.143307	-0.00868695	-0.123499	0.194183	0.0258108	-0.0232151	0.0786677	0.0987867	0.0279822	0.043047
-0.0199061	0.0459386	0.0557403	0.189605	0.102277	-0.0890404	0.0721496	-0.0331813	-0.0133137	0.0418321	0.00725699	-0.0265695	-0.0212264	0.0221364	0.0161851	0.0107943	0.0328975	0.0367485	-0.0153769	-0.0200103	-0.00838104	0.00146948	0.0338797	-0.0200383	0.00267325	0.0280298	0.029163	0.0182006	0.0112105	-0.0396485	-0.038086	0.0167043	-0.0256748	0.0140863	0.00278026	-0.0309652	-0.00398012	0.0247907	-0.00693043	0.143169	-0.13525	0.0873894	0.0696174	-0.0851439	0.0388315	0.113982	-0.0357737	0.017755	0.0606049	0.00819814
-0.0810712	0.0658916	0.085146	0.0960853	-0.0132076	-0.0136848	0.00239028	-0.0244394	0.0010694	-0.0103622	0.0390477	-0.0918298	-0.11853	0.137273	-0.00317005	0.0395994	0.138075	0.174454	-0.0681481	-0.0772222	-0.043683	0.0149947	0.10153	-0.0313864	-0.0542652	0.102419	0.0933977	-0.00972599	0.0389233	-0.106005	-0.131155	0.0745451	-0.061909	0.0269183	-0.038137	-0.0963328	1.15544	0.28243	0.122617	0.298064	-0.320802	0.0636094	0.177821	-0.448513	-0.0638675	0.0963434	-0.124508	-0.126127	0.00153894	-0.0370538
-0.024735	0.0392472	0.172595	0.244238	-0.00281783	-0.133183	0.128539	-0.0551162	-0.0644589	-0.0211241	-0.134863	-0.0229958	0.0197773	0.0509931	0.0799915	0.0930732	0.00679436	0.0283539	-0.0433731	-0.00886537	-0.0299871	-0.0371762	-0.0402857	-0.0633626	0.0314391	-0.00325264	0.0353213	-0.00592019	0.0388493	-0.0176951	-0.0178041	0.0187436	-0.0171015	0.0293562	0.0301677	-0.00279447	0.106668	0.192665	0.156389	0.180329	-0.208879	-0.0506543	0.228013	-0.230915	0.1049	0.103579	-0.0696515	-0.033595	0.00963542	-0.0312728
0.0352168	0.0112058	-0.24774	-0.142728	0.236539	0.154374	-0.160663	0.0590432	0.121191	0.0961313	0.142489	0.00274918	-0.0617967	-0.0309419	-0.0525086	-0.116696	0.00401411	0.00467243	0.0376746	-0.00678107	0.0383783	0.0486772	0.0600231	0.0542561	-0.0426494	0.0390842	-0.00496336	0.00875306	-0.0328385	-0.0153303	-0.0218652	-0.00114023	-0.00650471	-0.0218157	-0.0329744	-0.0273884	0.353163	-0.260179	-0.213764	-0.0472943	0.0784412	0.0339653	-0.0989696	0.11717	-0.116427	-0.0505601	0.0326512	0.0261891	0.00158855	0.0125285
0.0411745	0.00736648	-0.0360547	-0.0100857	0.0859184	-0.0460194	0.0160688	0.000875038	0.0103148	0.0479916	0.030311	0.0502333	0.045603	-0.0652451	0.00348364	-0.0333097	-0.0433672	-0.0655413	0.0353333	0.0387243	0.0317037	0.00760474	-0.0243314	0.0143457	0.0316773	-0.0530594	-0.0512235	0.0121048	-0.0267076	0.044336	0.0625846	-0.0448691	0.0346547	-0.0194656	0.0174334	0.0444558	-0.227216	-0.183858	-0.110793	-0.139929	0.135215	-0.00972094	-0.0731615	0.117259	0.0262739	-0.0384837	0.0773058	0.0904025	0.0157786	0.0269523
-0.00859368	0.0884914	0.0553912	0.252562	0.200727	-0.137308	0.122655	-0.0403298	0.00638151	0.0709819	-0.00503436	-0.0236293	-0.0320881	0.0166951	0.0250255	-0.00722676	0.0155673	0.0345295	-0.0169885	-0.0179041	0.00194801	0.00963916	0.0298166	-0.0146294	-0.00316537	0.0327151	0.0256275	0.0158687	0.00373734	-0.033793	-0.0366707	0.0159352	-0.0259083	0.0098059	-0.000960284	-0.0298095	-0.0387561	0.00184481	-0.0299522	0.141773	-0.113163	0.0533605	0.0377005	-0.0257477	0.0218477	0.105136	-0.0314164	0.0211232	0.0492968	0.0087247
-0.016768	0.108976	0.140688	0.414601	0.235697	-0.246405	0.234251	-0.0679816	-0.02722	0.067045	-0.0468067	-0.0279962	-0.0175293	0.0194748	0.0368737	0.0164112	0.0155388	0.0334614	-0.0249484	-0.0182683	-0.00691342	-0.00298346	0.0237423	-0.0273132	0.00929221	0.0260031	0.0288516	0.0215262	0.0117321	-0.0354104	-0.0358989	0.0164667	-0.0272839	0.0167066	0.00870361	-0.0256589	-0.17933	0.0406746	-0.00594137	0.191765	-0.164533	0.0998646	0.0712506	-0.0367049	0.0658559	0.175747	-0.0412458	0.0318916	0.0721872	0.0122573
-0.00935047	0.1789	0.277427	0.570231	0.382989	-0.405616	0.353635	-0.102426	-0.0485141	0.0986871	-0.128159	-0.0283841	-0.0157251	0.0296439	0.0880817	0.0364311	-0.00328843	0.0393135	-0.0467337	-0.0144806	-0.00515342	-0.00231846	0.0112328	-0.0496059	0.016323	0.0261665	0.0335347	0.0201141	0.0130524	-0.0366372	-0.0379515	0.0184289	-0.0303045	0.0205286	0.0134653	-0.0268831	-0.425107	0.10179	0.0215135	0.278428	-0.226238	0.057282	0.0596956	0.00553134	0.0960716	0.219913	-0.0553989	0.0427522	0.0850945	0.0169094
0.00317776	0.131266	0.163474	0.384712	0.300221	-0.221617	0.211434	-0.0675195	-0.0172312	0.0915467	-0.103107	-0.0217823	-0.0287694	0.0320843	0.0914583	0.0193848	-0.0136514	0.037714	-0.0426412	-0.010897	0.00358371	0.0102005	0.00466803	-0.0431912	0.00495969	0.0327185	0.0324106	0.00750043	0.00595933	-0.0319696	-0.0375899	0.0193557	-0.029148	0.0148921	0.00498679	-0.0310614	-0.200348	0.0821065	0.0233844	0.217208	-0.154364	-0.0646095	0.00796554	0.0210881	0.0410001	0.0958897	-0.051906	0.0153967	0.0423872	0.00727871
0.112316	0.089853	-0.385896	-0.142764	0.748589	-0.0468841	-0.0784165	0.0432507	0.142304	0.294513	0.397437	0.0884874	-0.0195415	-0.199583	-0.0659102	-0.263713	-0.0766778	-0.12919	0.112126	0.0514019	0.113633	0.0980031	0.0698072	0.0970523	-0.0129761	-0.0185046	-0.0887955	0.0388558	-0.0987236	0.0405824	0.0700503	-0.071366	0.0343205	-0.0573145	-0.0199348	0.0187089	1.92503	-1.42043	-0.90953	-0.450744	0.601417	0.0797259	-0.432738	0.778642	-0.135926	-0.151294	0.205885	0.285414	0.0581389	0.0655178
0.092654	-0.0814977	-0.0837058	-0.266477	-0.152332	-0.0607598	-0.00354896	0.0207253	-0.0284031	-0.0154942	0.00210853	0.122913	0.165158	-0.188264	-0.00955467	-0.0369248	-0.179585	-0.247315	0.0873858	0.099938	0.0506663	-0.0234556	-0.144344	0.0383414	0.0646314	-0.134707	-0.123007	0.00480321	-0.0473719	0.142692	0.17904	-0.0951837	0.0804455	-0.0342655	0.0452178	0.124143	-1.7301	-0.454446	-0.167633	-0.490888	0.543939	-0.128966	-0.285176	0.736352	0.0788213	-0.186142	0.170734	0.158303	-0.0283629	0.0381301
-0.0324954	-0.109904	-0.093256	-0.31771	-0.384889	0.121561	-0.123831	0.0476594	-0.0114127	-0.161067	0.107272	0.00564663	0.0499036	-0.0155837	-0.15537	0.0208272	0.0648745	-0.0271431	0.0366494	-0.00121711	-0.0350083	-0.0587827	-0.010465	0.0485003	0.00654928	-0.0533801	-0.0286309	-0.00503021	0.0264039	0.0379979	0.0444032	-0.0123316	0.0335812	-0.00213485	0.0109959	0.0575617	-0.425248	0.0549698	0.097126	-0.255218	0.0725917	0.378675	0.421931	-0.372142	0.00452111	-0.0571499	0.0336286	-0.0745887	-0.0316906	-0.0359394
0.00244767	0.103136	0.157901	0.079883	0.0859252	-0.277902	0.133981	-0.0714106	-0.062215	0.0702576	0.039255	0.0664647	0.0734396	-0.0631668	0.06654	0.0228667	-0.0479098	-0.0531402	0.00300509	0.0473932	0.0249256	-0.000741252	-0.0684068	-0.0324757	0.0756447	-0.102345	-0.0814041	0.0107694	-0.0252724	0.0836468	0.113207	-0.0631678	0.0505695	-0.016231	0.0498082	0.0915372	-1.39842	-0.187144	-0.105314	-0.245161	0.263652	-0.133439	-0.128072	0.0970461	0.112857	-0.0283349	0.118338	0.17318	0.0204719	0.0407315
-0.0601973	0.0514782	0.0626717	-0.247514	-0.1979	-0.176432	-0.0128618	-0.0386603	-0.059788	-0.0216254	0.245273	0.0582371	0.057787	-0.0445994	-0.0808795	0.0113687	0.0824226	0.00384049	0.0271573	0.0241648	0.000326623	-0.00621933	0.0127287	0.0110978	0.0605516	-0.11945	-0.0927153	0.0125606	-0.014777	0.0650807	0.10981	-0.0686375	0.0706075	-0.0269892	0.0296663	0.0911748	1.11296	-0.245015	-0.184148	-0.479061	0.259539	0.186266	0.0881422	-0.31677	0.0664407	-0.0432427	0.173639	0.164499	0.0129487	0.0206991
0.0709302	0.32107	-0.04843	0.717159	1.08286	-0.374124	0.287696	-0.0516937	0.144054	0.289389	-0.0818272	-0.0327045	-0.088311	-0.000875601	0.0675074	-0.0979448	-0.0145407	0.043673	-0.00383984	-0.0222804	0.0436858	0.0299993	0.0526638	-0.00367563	-0.012731	0.0646872	0.0428604	0.0328366	-0.00438569	-0.0595855	-0.0695135	0.0199928	-0.0424506	0.0076118	-0.00102207	-0.0479801	0.272769	-0.231927	-0.235847	0.38481	-0.366315	0.142342	0.377744	-0.22079	0.029824	0.33291	-0.0488011	0.0728529	0.0948851	-0.00423577
0.112783	-0.0593653	0.075596	1.06497	3.50211	0.81859	0.131655	0.0487159	0.26956	1.45485	0.486778	-0.0832966	-0.431763	-0.116586	-0.0139304	-1.04161	0.231901	0.412115	0.0887228	-0.0910995	0.186572	0.301404	0.698513	0.165674	-0.079454	0.177254	0.0528905	0.130202	-0.129815	-0.21938	-0.228515	0.0263072	-0.074324	-0.0322411	-0.0709288	-0.152745	-1.23924	-1.10671	-1.65062	0.171393	0.116249	3.64064	1.06662	-9.96206	-0.284152	0.68603	0.0785413	0.404621	0.502202	0.109249
-0.147459	0.14882	0.143353	-0.0213068	-0.0770899	-0.0342285	-0.0542711	-0.0317281	0.022888	-0.00750218	0.205593	-0.120674	-0.197857	0.213213	-0.0321868	0.0357167	0.241444	0.310441	-0.104353	-0.112097	-0.055817	0.0412552	0.163568	-0.0299212	-0.0755653	0.124721	0.103408	-0.0202275	0.0393277	-0.124697	-0.164474	0.0918936	-0.0668143	0.0220106	-0.0570358	-0.10932	1.33936	0.427037	0.145719	0.308683	-0.350598	0.04844	0.167138	-0.823293	-0.143403	0.0606017	-0.132726	-0.167254	-0.0309292	-0.0427903
-0.153149	0.188454	0.220909	-0.0978041	-0.136912	-0.244739	-0.000875523	-0.0648932	-0.0201174	0.000310676	0.234059	-0.0990223	-0.165301	0.175871	-0.0232403	0.0473806	0.205421	0.26237	-0.0995051	-0.0973858	-0.050666	0.0362714	0.129161	-0.0364706	-0.06225	0.098452	0.0798577	-0.0199916	0.0321192	-0.0959528	-0.12736	0.0753709	-0.0533829	0.0172005	-0.0471855	-0.0850178	0.762107	0.303608	0.107614	0.20423	-0.223904	0.0121298	0.100957	-0.543955	-0.11405	0.0314503	-0.098669	-0.126948	-0.032101	-0.0346483
-0.114502	-0.0906386	-0.016221	-0.189096	-0.703852	0.434441	-0.169138	0.0486023	0.0118811	-0.282413	-0.152669	-0.130748	-0.139784	0.276556	-0.0465513	0.148263	0.219707	0.277028	-0.106286	-0.102414	-0.101863	-0.0350066	0.0718001	-0.035796	-0.0679774	0.105663	0.128885	-0.0597639	0.0899322	-0.110668	-0.165921	0.10904	-0.0589116	0.0411454	-0.0434683	-0.0909444	3.86365	0.961843	0.569231	0.378038	-0.574834	-0.0938778	0.638734	-1.69771	-0.136698	-0.0430639	-0.213897	-0.371891	-0.163829	-0.117686
0.249874	0.0895071	-0.202292	0.282322	1.91661	-0.958151	0.277918	-0.0449791	0.012702	0.487598	0.319379	0.183587	0.227792	-0.443082	0.0306333	-0.269448	-0.335746	-0.530606	0.199812	0.152529	0.149853	0.0273458	-0.106123	0.0708834	0.0733541	-0.12338	-0.14392	0.0706778	-0.103068	0.1211	0.202028	-0.137159	0.0696036	-0.0475735	0.049306	0.0954262	-0.0415777	-1.95216	-0.910289	-0.496067	0.684408	0.266057	-0.264686	1.96054	0.171966	0.0288876	0.250518	0.42575	0.175426	0.0978165
0.156133	0.30205	0.0475176	0.357566	1.37913	-1.04494	0.327862	-0.094796	0.0217114	0.415995	0.29966	0.128143	0.120696	-0.257727	0.0583936	-0.160949	-0.13177	-0.256065	0.112443	0.0986711	0.113554	0.0374928	-0.0319789	0.019844	0.0596668	-0.0854759	-0.0953959	0.0535738	-0.0688061	0.0621314	0.127904	-0.100633	0.0471024	-0.0351631	0.0374399	0.0579071	1.03801	-1.83888	-0.857095	-0.316855	0.337695	0.138003	0.187693	0.103448	0.142314	0.0694995	0.191016	0.362131	0.132359	0.0549948
-0.0750193	0.175356	0.223793	0.106158	0.0134572	-0.193804	0.147453	-0.116525	-0.0791961	0.0361602	-0.0282097	-0.00855143	-0.0730935	0.181892	0.173342	0.105632	0.0599828	0.172008	-0.137832	-0.0163185	-0.0243279	0.0227984	-0.0591174	-0.119842	0.0760219	-0.0701008	0.00905304	-0.0943398	0.0295393	0.0285819	0.0136218	0.0157632	0.027125	0.0123823	0.0306396	0.0471459	1.79211	0.517935	0.506504	-0.288489	0.136041	-0.600191	0.0378175	-0.310051	-0.12709	-0.425029	-0.0690247	-0.371234	-0.327559	-0.113034
0.0446635	0.11082	-0.0333267	0.0414198	0.282681	-0.0868419	0.0372928	-0.0205275	0.0430094	0.20022	0.149645	0.0883253	-0.0742187	-0.132974	0.0335399	-0.147134	-0.0684159	-0.0253283	0.0334673	0.0397365	0.106781	0.158941	0.105849	0.0388879	-0.0293662	0.000501285	-0.141693	0.0433028	-0.145095	0.0515014	0.0782641	-0.0824797	0.0371261	-0.0845522	-0.0525644	0.00144752	-1.85358	-0.519131	-0.755243	-0.774051	1.25995	-0.247061	-1.35542	0.826699	-0.280776	-0.225378	0.367038	0.544778	0.0797204	0.193309
0.0298584	0.0832818	0.12092	0.496148	0.27178	-0.368123	0.339768	-0.0726842	-0.0411776	0.0860697	-0.0368435	0.00712035	0.0424688	-0.0389226	0.0263836	0.00525066	-0.0119132	-0.0434378	0.0148027	0.013716	0.00933955	-0.0141457	0.00300879	-0.0170611	0.0333405	-0.0111233	0.00174193	0.0336879	0.00340628	-0.0120612	0.00492903	-0.0133202	-0.00678947	0.0100866	0.0240186	0.000224914	-0.178781	-0.122091	-0.0749657	0.12013	-0.114461	0.164635	0.0913836	-0.0181378	0.118675	0.203208	-0.000647962	0.0880162	0.0941416	0.0226022
0	0	0	0	0	0	0	0	0	0	0	0	0	0	0	0	0	0	0	0	0	0	0	0	0	0	0	0	0	0	0	0	0	0	0	0	0	0	0	0	0	0	0	0	0	0	0	0	0	0
0	0	0	0	0	0	0	0	0	0	0	0	0	0	0	0	0	0	0	0	0	0	0	0	0	0	0	0	0	0	0	0	0	0	0	0	0	0	0	0	0	0	0	0	0	0	0	0	0	0
0	0	0	0	0	0	0	0	0	0	0	0	0	0	0	0	0	0	0	0	0	0	0	0	0	0	0	0	0	0	0	0	0	0	0	0	100	0	0	0	0	0	0	0	0	0	0	0	0	0
0	0	0	0	0	0	0	0	0	0	0	0	0	0	0	0	0	0	0	0	0	0	0	0	0	0	0	0	0	0	0	0	0	0	0	0	0	0	0	0	0	0	0	0	0	0	0	0	0	0
0.495087	-1.75771	-3.72667	-0.729745	0.388786	2.2594	-1.27377	0.757158	0.635268	-0.0740305	0.148865	-0.0655497	-0.308411	-0.136883	-0.420784	-0.583546	-0.237367	-0.424148	0.37942	-0.0513644	0.0943033	0.0288674	-0.0326493	0.316595	-0.148282	0.154901	0.0614479	-0.0587165	-0.0143649	-0.017659	-0.133229	0.0681267	-0.0350022	-0.033529	-0.0689484	-0.0450788	1.29424	6.42749	0.798326	-0.268558	-0.247378	-0.915692	2.29016	-1.52935	-0.948252	-1.7259	-0.082869	-0.571188	-0.4812	-0.232556
0.202802	0.543736	-1.43294	1.31914	8.38444	0.299207	0.148319	0.0450519	0.483895	1.28255	0.524266	-0.0661721	-0.339658	-0.0632497	0.022969	-0.704693	0.0759422	0.260968	0.0838711	-0.0676353	0.150261	0.149437	0.310568	0.102806	-0.0568766	0.136806	0.0586083	0.0782616	-0.0529567	-0.143333	-0.166279	0.0261197	-0.0630891	-0.0152985	-0.0345382	-0.100873	0.92714	-2.88549	-1.73864	0.358756	-0.480669	1.15191	2.79538	-6.12644	-0.183655	0.693898	0.0134883	0.246454	0.22123	-0.00591584
0.903388	1.19604	-4.3299	-1.26948	9.36935	-3.00204	0.16567	0.0370843	0.416876	1.9082	6.45901	0.421831	0.327448	-1.13053	-0.235328	-1.22045	-0.215391	-1.79101	0.707299	0.317476	0.438365	0.0933483	-0.210757	0.279008	0.0250508	-0.133548	-0.188181	0.0219235	-0.148758	0.136794	0.288761	-0.226776	0.109828	-0.107574	0.0234782	0.0899256	1.3876	-11.6412	-3.65482	-0.955073	0.634266	-1.12712	5.74376	-20.1727	-0.186888	-1.1855	0.430959	0.506297	-0.218483	-0.133935
-0.185214	0.205781	0.565882	-1.29006	-1.94597	-0.0934536	-0.202346	-0.0147573	-0.0362205	-0.283782	0.139747	-0.0598172	-0.155235	0.241788	0.027539	0.151966	0.168807	0.324929	-0.152182	-0.068927	-0.0600898	0.0342996	0.0240033	-0.0476725	-0.0537356	0.0433703	0.036362	-0.081427	0.0235364	-0.0148136	-0.0599092	0.0564951	-0.00953821	-0.00022663	-0.0436666	-0.0255743	0.242893	0.578068	0.299491	-0.0135066	0.00208664	-0.619909	-0.13947	-0.56485	-0.193052	-0.298448	-0.0617428	-0.202642	-0.217148	-0.0639923
-0.0131629	0.0233135	0.0882309	0.1208	-0.00292375	-0.0412343	0.0598225	-0.0303506	-0.0319907	-0.0252482	-0.115641	-0.0303711	0.00398174	0.0769114	0.09295	0.0803717	-0.00156731	0.0361446	-0.0515014	-0.0119585	-0.0322211	-0.0406375	-0.0689554	-0.0654277	0.0212699	0.00983747	0.0659983	-0.0440265	0.0549756	-0.0204593	-0.0347497	0.0392531	-0.0261784	0.0403737	0.0299381	-0.01229	1.36471	0.168619	0.194781	0.15507	-0.182145	-0.213045	0.23809	-0.206891	0.0591556	-0.000611495	-0.124126	-0.149473	-0.112498	-0.110632
-0.0772826	0.0510379	0.0827407	-0.0875142	-0.121005	-0.0954184	0.020068	-0.0454207	-0.0568151	-0.0523152	0.0983168	-0.0150544	0.00982321	0.0689538	-0.0470834	0.0710055	0.131947	0.0870436	-0.0299783	-0.0226273	-0.0493938	-0.0576646	0.00972518	-0.0313204	0.0946329	-0.111372	-0.0195983	-0.00561284	0.0578669	0.0213986	0.0389718	-0.0133797	0.0463134	0.0181722	0.0782575	0.117472	1.80847	0.104433	0.0784515	0.0495382	-0.267882	0.179952	0.459608	-0.465165	0.105886	0.0631551	0.00406167	-0.0294084	0.00325185	-0.0821199
0.0364162	-3.06225	8.64834	0.0991007	-0.178945	1.02292	0.54317	-0.18342	-0.11204	8.23596	3.31602	0.0313368	-0.756362	-2.13222	0.281291	-7.41701	0.929669	-0.149755	0.739153	-0.0370397	0.737201	0.462634	1.32211	0.546152	-0.0554638	0.139163	-0.0365692	0.278642	-0.21137	-0.231221	-0.156189	-0.0820166	-0.0523446	-0.0691527	-0.0257198	-0.0973353	-0.339032	-2.82193	-2.91116	-1.32359	2.81831	0.676733	-1.30579	8.42206	-0.593156	-0.315216	0.400017	0.721742	0.459729	-0.0223101
0.0817476	-0.0509943	0.0120253	-0.00694753	-0.000462949	-0.0145755	-0.00362182	0.0535966	0.0202974	0.00238207	0.0146215	0.31771	0.428125	-0.278677	-0.0790378	-0.0577625	-0.14298	-0.187565	0.152648	0.241495	0.114879	-0.079671	-0.21593	0.15281	-1.03474	0.0045721	-1.20171	0.725286	-0.347244	1.30675	1.24314	-0.326865	-0.164255	-0.173985	-0.607526	-0.359642	0.413268	0.20558	0.39517	-0.0264889	-0.209167	0.0161641	-0.0363307	-0.131392	0.89463	-0.114688	-0.349143	-1.09818	1.16106	4.90121
-0.0321521	0.000367836	0.0146164	0.00550862	0.0565321	-0.0116129	0.0211859	-0.00581586	0.00139473	0.0591915	0.0359439	-0.319292	0.115158	0.0146779	-0.13881	-0.100323	-0.0695194	0.0169023	-0.0190776	-0.0551259	0.029065	0.475675	0.533945	0.170201	-2.45108	-0.492902	3.05823	3.29743	-1.01016	-0.788082	-1.05078	-0.0468141	0.62302	-1.37261	-5.05417	-13.2991	-0.182696	0.192054	0.44666	0.0560434	0.255793	-0.11539	-0.483182	0.212753	1.40226	-0.0828034	-10.4435	-3.29274	1.33103	18.33
0.129529	-0.0859557	-0.0572194	0.0607841	0.035247	0.0646263	-0.0182159	0.0636717	0.0460604	0.00461324	-0.132807	0.104149	0.151021	-0.162834	0.094837	-0.0334573	-0.242742	-0.222871	0.0623551	0.104315	0.0646572	-0.0196834	-0.250298	0.0249118	-0.122334	0.0756017	-0.0360592	-0.0522051	-0.0512102	0.183668	0.151419	-0.00871509	-0.0542809	0.00233051	-0.0201578	0.00406422	0.520719	-0.216386	-0.0827317	-1.32061	0.996388	-0.323686	-0.167565	0.163483	-0.0156106	-0.347402	0.0828991	0.0200298	-0.251619	-0.00740323
0.0400455	-0.0870035	-0.0595601	-0.0211887	-0.0348465	0.0723844	-0.0502634	0.0556837	0.0241419	-0.0518812	-0.0429195	0.00266931	0.102978	-0.0781717	-0.0673962	-0.0106818	-0.047922	-0.0976089	0.0650993	0.0222607	-0.0101545	-0.0856217	-0.0475064	0.0482542	0.0268833	-0.00253865	0.0380316	0.0677082	0.0357737	-0.00965829	0.0164308	7.17162e-05	-0.040764	0.0477927	0.0697147	0.00475753	-0.155024	-0.0694312	-0.0372609	0.117819	-0.128026	0.194781	0.13932	0.0162254	0.244634	0.151859	-0.0522145	0.148953	0.205581	0.0112532
0.0037646	-0.105122	-0.059714	-0.065118	-0.100344	0.0821538	-0.0667451	0.0545232	0.00845217	-0.101131	-0.0235646	-0.0541803	0.0983934	-0.036802	-0.130685	0.0179989	0.025273	-0.0650339	0.0598556	-0.0173862	-0.0551868	-0.134778	-0.00493861	0.0474727	0.0369076	0.0131029	0.118579	0.0771903	0.0958641	-0.0905789	-0.0620488	0.0388962	-0.0527939	0.0791807	0.0804066	-0.0240071	-0.125298	-0.0257794	0.0158007	0.579522	-0.622686	0.455962	0.455046	-0.132105	0.378226	0.350946	-0.217726	0.063025	0.330137	-0.0580806
-0.0431323	0.0993373	0.091527	0.0495409	0.0293828	-0.0901918	0.0665338	-0.0690854	-0.0377343	0.049015	0.0128928	9.86259e-05	-0.0852578	0.121469	0.141351	0.0499848	0.043361	0.117038	-0.0907005	-0.0141119	-0.0015469	0.064178	-0.0317148	-0.0936763	0.0541234	-0.0530936	-0.0189678	-0.129243	-0.00316531	0.0597341	0.0136847	0.00765722	0.0386172	-0.0133727	0.00583828	0.0744099	0.723802	0.0859899	0.0735497	-0.110413	0.139939	-0.428243	-0.104872	-0.110286	-0.177695	-0.153473	-0.00325444	-0.218775	-0.478734	-0.176481
-0.0850071	0.0474545	-0.0167084	-0.0304553	0.040347	-0.00327511	-0.00226662	-0.0327995	-0.00629842	0.0380566	0.0934945	-0.15516	-0.242329	0.0739633	-0.130478	-0.0436661	0.160406	0.149458	-0.0277159	-0.139031	-0.0280367	0.12508	0.418637	0.0269913	0.0466466	0.141328	0.0632348	0.1991	-0.0390278	-0.447688	-0.413555	0.00525694	0.0533026	-0.0830975	-0.134494	-0.338245	-0.86716	0.00171131	-0.0521445	0.90387	-0.0171668	0.267173	-0.325952	0.233687	-0.180019	0.31709	-0.135369	0.435766	0.70665	0.404479
0.0255419	-0.0666905	-0.0542922	-0.0403062	-0.026915	0.0488714	-0.043573	0.050815	0.0228059	-0.052585	-0.00387062	-0.0130592	0.086068	-0.0972071	-0.154603	-0.0286371	-0.010746	-0.0874163	0.0783577	0.00419713	-0.0171237	-0.108311	0.0404962	0.0875938	-0.0283713	0.030252	0.0522962	0.177164	0.0447614	-0.112857	-0.0242861	-0.00118068	-0.042403	0.0420804	0.0509393	-0.0768871	-0.0992589	-0.0555951	-0.0486672	-0.0205678	-0.0766304	0.379094	0.139112	0.0306772	0.170018	0.0701293	-0.00839514	0.168865	0.637578	0.180321
-0.0623298	0.0575567	0.0379468	-0.00876581	0.01542	-0.0367732	0.0262252	-0.0456653	-0.0210838	0.0420195	0.0632506	-0.0467199	-0.14897	0.0984637	-7.04127e-05	-0.00975912	0.0985844	0.128082	-0.0599193	-0.0600741	0.00233188	0.149164	0.20044	-0.0190991	-0.025683	0.0378768	-0.091014	0.0193993	-0.0871561	-0.0953792	-0.113871	-0.0122282	0.0723933	-0.111585	-0.194351	-0.0870277	-0.350413	0.203663	0.229111	0.467819	-0.243472	-0.0210495	-0.154884	0.0355	-0.165063	0.0546406	-0.109455	-0.330863	0.00957663	0.355212
0.0394958	-0.0610561	-0.00708948	-0.0188494	-0.0424711	0.00595826	-0.0255629	0.0522771	0.0089412	-0.068237	-0.0187908	0.0176457	0.283291	-0.129948	-0.128087	0.0163652	-0.01239	-0.116542	0.122197	0.0584802	-0.0416996	-0.287329	-0.103607	0.0721178	0.342846	-0.216453	0.220949	0.342693	0.171768	-0.0764274	0.133864	-0.0430858	-0.185143	0.262456	0.578439	0.262074	0.517514	-0.0060505	-0.0421948	0.0203943	-0.30257	0.202527	0.263654	-0.16883	0.891033	0.109734	-0.0207346	0.7749	0.722921	-0.0184909
[truncated: 87 more columns]
